# Supplementary material for: Two-in-One Nanoparticle Formulation to Deliver a Tyrosine Kinase Inhibitor and microRNA for Targeting Metabolic Reprogramming and Mitochondrial Dysfunction in Gastric Cancer
Source: Pharmaceutics. 2022 Aug 23;14(9):1759. doi: 10.3390/pharmaceutics14091759 (PMC9504622; doi:10.3390/pharmaceutics14091759)
Supplement: Supplementary file 1 [file pharmaceutics-14-01759-s001.zip]

Archive with 1 entries (1 files):
- pharmaceutics-1887887-supplementary.pdf
